# Supplementary material for: High SARS-CoV-2 Prevalence among Healthcare Workers in Cochabamba, Bolivia
Source: Viruses. 2022 Jan 25;14(2):232. doi: 10.3390/v14020232 (PMC8874891; doi:10.3390/v14020232)
Supplement: Supplementary file 1 [file viruses-14-00232-s001.zip]

Archive with 1 entries (1 files):
- viruses-1514082-supplementary.pdf
